# Supplementary material for: Rapid, Sensitive On-Site Detection of Deoxynivalenol in Cereals Using Portable and Reusable Evanescent Wave Optofluidic Immunosensor
Source: Int J Environ Res Public Health. 2022 Mar 22;19(7):3759. doi: 10.3390/ijerph19073759 (PMC8997826; doi:10.3390/ijerph19073759)
Supplement: Supplementary file 1 [file ijerph-19-03759-s001.zip]

Archive with 1 entries (1 files):
- ijerph-1591161-supplementary.pdf
